# Supplementary material for: Morphological and Chemical Evaluations of Leaf Surface on Particulate Matter2.5 (PM2.5) Removal in a Botanical Plant-Based Biofilter System
Source: Plants (Basel). 2021 Dec 14;10(12):2761. doi: 10.3390/plants10122761 (PMC8708160; doi:10.3390/plants10122761)
Supplement: Supplementary file 1 [file plants-10-02761-s001.zip]

Archive with 1 entries (1 files):
- plants-1497784-supplementary.pdf
